# Supplementary material for: Hospitalized Cancer Patients with Opioid Management for Chemo-Induced Ulcerative Mucositis Lessens the Patients’ Overall Burden of Illness
Source: Pharmaceuticals (Basel). 2025 Apr 6;18(4):536. doi: 10.3390/ph18040536 (PMC12030479; doi:10.3390/ph18040536)
Supplement: Supplementary file 1 [file pharmaceuticals-18-00536-s001.zip]

Archive with 1 entries (1 files):
- pharmaceuticals-3507504-supplementary.pdf
